# Supplementary material for: Dynamic mRNA degradome analyses indicate a role of histone H3K4 trimethylation in association with meiosis-coupled mRNA decay in oocyte aging
Source: Nat Commun. 2022 Jun 9;13:3191. doi: 10.1038/s41467-022-30928-x (PMC9184541; doi:10.1038/s41467-022-30928-x)
Supplement: Supplementary file 4 — Supplementary Data 1-6 [file 41467_2022_30928_MOESM4_ESM.xlsx]

## Sheet:  Supplementary Data 1
Supplementary Data 1: Spearman correlation coefficients among different human oocytes.
		<30-GV			<30-MII			30-35-GV			30-35-MII		36-39-GV			36-39-MII			>=40-GV			>=40-MII
		1	2	3	1	2	3	1	2	3	1	2	1	2	3	1	2	3	1	2	3	1	2
<30-GV	1	1	0.954929	0.94782	0.903601	0.91017	0.896306	0.952726	0.948466	0.943739	0.905213	0.902899	0.952955	0.940779	0.948217	0.920482	0.907222	0.905212	0.951648	0.936537	0.935738	0.894208	0.875356
	2	0.954929	1	0.953793	0.896703	0.907975	0.894996	0.952659	0.951353	0.94678	0.898885	0.903348	0.949739	0.945106	0.950029	0.922904	0.910178	0.900519	0.952287	0.939342	0.943092	0.887715	0.874084
	3	0.94782	0.953793	1	0.89647	0.903717	0.907011	0.946079	0.958937	0.958359	0.906666	0.911503	0.954313	0.952934	0.955758	0.92691	0.917849	0.91012	0.957248	0.954126	0.956736	0.897379	0.883268
<30-MII	1	0.903601	0.896703	0.89647	1	0.93794	0.932706	0.906687	0.900564	0.894891	0.931433	0.930886	0.903994	0.894564	0.897802	0.920713	0.922609	0.930748	0.904655	0.894187	0.893263	0.926677	0.910909
	2	0.91017	0.907975	0.903717	0.93794	1	0.936515	0.912589	0.905677	0.902149	0.935018	0.932411	0.904931	0.902402	0.904469	0.926367	0.93077	0.933254	0.908031	0.902255	0.900935	0.92155	0.912085
	3	0.896306	0.894996	0.907011	0.932706	0.936515	1	0.900492	0.905984	0.902664	0.94102	0.939975	0.902001	0.907193	0.898621	0.930705	0.939867	0.941551	0.903823	0.908579	0.908134	0.926843	0.923371
30-35-GV	1	0.952726	0.952659	0.946079	0.906687	0.912589	0.900492	1	0.950351	0.945185	0.907212	0.909157	0.952585	0.948963	0.953508	0.925853	0.91623	0.906324	0.952087	0.941065	0.940002	0.894476	0.87796
	2	0.948466	0.951353	0.958937	0.900564	0.905677	0.905984	0.950351	1	0.957144	0.91052	0.915721	0.95691	0.955098	0.956579	0.932228	0.920327	0.912185	0.957557	0.953245	0.951828	0.898224	0.882343
	3	0.943739	0.94678	0.958359	0.894891	0.902149	0.902664	0.945185	0.957144	1	0.90315	0.90931	0.954177	0.951901	0.95495	0.925268	0.916419	0.906923	0.955658	0.953789	0.954761	0.896195	0.882096
30-35-MII	1	0.905213	0.898885	0.906666	0.931433	0.935018	0.94102	0.907212	0.91052	0.90315	1	0.942009	0.910553	0.910517	0.902143	0.93919	0.941111	0.943497	0.910062	0.905805	0.905443	0.928146	0.917233
	2	0.902899	0.903348	0.911503	0.930886	0.932411	0.939975	0.909157	0.915721	0.90931	0.942009	1	0.912401	0.912558	0.909328	0.936643	0.938893	0.944484	0.911516	0.91075	0.909947	0.933044	0.920709
36-39-GV	1	0.952955	0.949739	0.954313	0.903994	0.904931	0.902001	0.952585	0.95691	0.954177	0.910553	0.912401	1	0.951391	0.955846	0.930264	0.917019	0.910379	0.960045	0.94741	0.947926	0.899188	0.875796
	2	0.940779	0.945106	0.952934	0.894564	0.902402	0.907193	0.948963	0.955098	0.951901	0.910517	0.912558	0.951391	1	0.956805	0.929898	0.92405	0.911861	0.950939	0.951894	0.952526	0.896133	0.881796
	3	0.948217	0.950029	0.955758	0.897802	0.904469	0.898621	0.953508	0.956579	0.95495	0.902143	0.909328	0.955846	0.956805	1	0.923653	0.913667	0.905127	0.955435	0.951156	0.951309	0.893609	0.875825
36-39-MII	1	0.920482	0.922904	0.92691	0.920713	0.926367	0.930705	0.925853	0.932228	0.925268	0.93919	0.936643	0.930264	0.929898	0.923653	1	0.944762	0.936462	0.928009	0.920561	0.924241	0.915787	0.903572
	2	0.907222	0.910178	0.917849	0.922609	0.93077	0.939867	0.91623	0.920327	0.916419	0.941111	0.938893	0.917019	0.92405	0.913667	0.944762	1	0.938561	0.917661	0.921709	0.921424	0.918476	0.912899
	3	0.905212	0.900519	0.91012	0.930748	0.933254	0.941551	0.906324	0.912185	0.906923	0.943497	0.944484	0.910379	0.911861	0.905127	0.936462	0.938561	1	0.908037	0.907791	0.907806	0.929527	0.919527
>=40-GV	1	0.951648	0.952287	0.957248	0.904655	0.908031	0.903823	0.952087	0.957557	0.955658	0.910062	0.911516	0.960045	0.950939	0.955435	0.928009	0.917661	0.908037	1	0.95003	0.95533	0.898648	0.880401
	2	0.936537	0.939342	0.954126	0.894187	0.902255	0.908579	0.941065	0.953245	0.953789	0.905805	0.91075	0.94741	0.951894	0.951156	0.920561	0.921709	0.907791	0.95003	1	0.956887	0.896978	0.886782
	3	0.935738	0.943092	0.956736	0.893263	0.900935	0.908134	0.940002	0.951828	0.954761	0.905443	0.909947	0.947926	0.952526	0.951309	0.924241	0.921424	0.907806	0.95533	0.956887	1	0.896367	0.885431
>=40-MII	1	0.894208	0.887715	0.897379	0.926677	0.92155	0.926843	0.894476	0.898224	0.896195	0.928146	0.933044	0.899188	0.896133	0.893609	0.915787	0.918476	0.929527	0.898648	0.896978	0.896367	1	0.930239
	2	0.875356	0.874084	0.883268	0.910909	0.912085	0.923371	0.87796	0.882343	0.882096	0.917233	0.920709	0.875796	0.881796	0.875825	0.903572	0.912899	0.919527	0.880401	0.886782	0.885431	0.930239	1

## Sheet: Supplementary Data 2
Supplementary Data 2: Spearman correlation coefficients among different mouse oocytes.
			WT														Cxxcl-/-
			o-no PB-2	o-no PB-1	o-MII-3	o-MII-2	o-MII-1	y-MII-3	y-MII-2	y-MII-1	o-GV-3	o-GV-2	o-GV-1	y-GV-3	y-GV-2	y-GV-1	GV-3	GV-2	GV-1	MII-3	MII-2	MII-1
			cell_24	cell_23	cell_22	cell_20	cell_21	cell_8	cell_9	cell_10	cell_6	cell_7	cell_5	cell_14	cell_15	cell_16	cell_19	cell_18	cell_17	cell_13	cell_12	cell_11
WT	o-no PB-2	cell_24	1	0.907405	0.903717	0.901388	0.899392	0.89292	0.891201	0.890716	0.900832	0.900523	0.901553	0.898067	0.895166	0.893795	0.891632	0.883	0.881019	0.876925	0.877913	0.875929
	o-no PB-1	cell_23	0.907405	1	0.902225	0.899368	0.898163	0.891464	0.890177	0.889272	0.895779	0.89729	0.895707	0.89302	0.890711	0.889708	0.886457	0.876528	0.871378	0.868088	0.871432	0.868334
	o-MII-3	cell_22	0.903717	0.902225	1	0.908444	0.906827	0.901848	0.898267	0.899814	0.888454	0.890358	0.886828	0.885094	0.880466	0.879756	0.878352	0.870126	0.866987	0.871418	0.872284	0.872177
	o-MII-2	cell_20	0.901388	0.899368	0.908444	1	0.906485	0.899513	0.900622	0.899806	0.884688	0.885584	0.884918	0.880844	0.878208	0.878303	0.874029	0.866296	0.860866	0.867476	0.870432	0.868444
	o-MII-1	cell_21	0.899392	0.898163	0.906827	0.906485	1	0.900386	0.899417	0.899628	0.884817	0.884617	0.88466	0.880617	0.878154	0.878337	0.871884	0.863906	0.860279	0.868097	0.867858	0.868031
	y-MII-3	cell_8	0.89292	0.891464	0.901848	0.899513	0.900386	1	0.909659	0.908361	0.882335	0.880489	0.87999	0.879954	0.873864	0.877959	0.871465	0.861273	0.858106	0.863137	0.866309	0.864964
	y-MII-2	cell_9	0.891201	0.890177	0.898267	0.900622	0.899417	0.909659	1	0.909356	0.879684	0.8799	0.879305	0.878388	0.873155	0.874478	0.868477	0.858362	0.854581	0.859828	0.863137	0.860151
	y-MII-1	cell_10	0.890716	0.889272	0.899814	0.899806	0.899628	0.908361	0.909356	1	0.880434	0.878301	0.878186	0.878402	0.872092	0.874982	0.868042	0.859413	0.855281	0.861158	0.862402	0.86116
	o-GV-3	cell_6	0.900832	0.895779	0.888454	0.884688	0.884817	0.882335	0.879684	0.880434	1	0.910021	0.909649	0.905187	0.901373	0.899694	0.899478	0.887655	0.887085	0.875961	0.874921	0.872288
	o-GV-2	cell_7	0.900523	0.89729	0.890358	0.885584	0.884617	0.880489	0.8799	0.878301	0.910021	1	0.910268	0.906808	0.900869	0.899843	0.899744	0.887265	0.888718	0.875651	0.875515	0.871099
	o-GV-1	cell_5	0.901553	0.895707	0.886828	0.884918	0.88466	0.87999	0.879305	0.878186	0.909649	0.910268	1	0.906399	0.899814	0.899562	0.89802	0.888494	0.888826	0.874555	0.874356	0.870694
	y-GV-3	cell_14	0.898067	0.89302	0.885094	0.880844	0.880617	0.879954	0.878388	0.878402	0.905187	0.906808	0.906399	1	0.906051	0.90371	0.901771	0.889864	0.891412	0.877829	0.879288	0.8746
	y-GV-2	cell_15	0.895166	0.890711	0.880466	0.878208	0.878154	0.873864	0.873155	0.872092	0.901373	0.900869	0.899814	0.906051	1	0.903505	0.898211	0.885193	0.885949	0.870849	0.872521	0.867722
	y-GV-1	cell_16	0.893795	0.889708	0.879756	0.878303	0.878337	0.877959	0.874478	0.874982	0.899694	0.899843	0.899562	0.90371	0.903505	1	0.895546	0.882435	0.884207	0.868692	0.87012	0.86621
Cxxcl-/-	GV-3	cell_19	0.891632	0.886457	0.878352	0.874029	0.871884	0.871465	0.868477	0.868042	0.899478	0.899744	0.89802	0.901771	0.898211	0.895546	1	0.896133	0.897151	0.882146	0.882932	0.878493
	GV-2	cell_18	0.883	0.876528	0.870126	0.866296	0.863906	0.861273	0.858362	0.859413	0.887655	0.887265	0.888494	0.889864	0.885193	0.882435	0.896133	1	0.898288	0.885163	0.88666	0.881356
	GV-1	cell_17	0.881019	0.871378	0.866987	0.860866	0.860279	0.858106	0.854581	0.855281	0.887085	0.888718	0.888826	0.891412	0.885949	0.884207	0.897151	0.898288	1	0.888007	0.888036	0.884611
	MII-3	cell_13	0.876925	0.868088	0.871418	0.867476	0.868097	0.863137	0.859828	0.861158	0.875961	0.875651	0.874555	0.877829	0.870849	0.868692	0.882146	0.885163	0.888007	1	0.900607	0.900847
	MII-2	cell_12	0.877913	0.871432	0.872284	0.870432	0.867858	0.866309	0.863137	0.862402	0.874921	0.875515	0.874356	0.879288	0.872521	0.87012	0.882932	0.88666	0.888036	0.900607	1	0.901129
	MII-1	cell_11	0.875929	0.868334	0.872177	0.868444	0.868031	0.864964	0.860151	0.86116	0.872288	0.871099	0.870694	0.8746	0.867722	0.86621	0.878493	0.881356	0.884611	0.900847	0.901129	1

## Sheet: Supplementary Data 3
Supplementary Data 3: Antibody information
Protein name	Manufacture (catalogue number)	Applications (working dilution)	Website Link*
α- Tubulin	Sigma	IF (1:500)	http://www.sigmaaldrich.com/catalog/product/sigma/f2168?lang=zh&region=CN
FITC (DM1A) monoclonal antibody	(F2168)
HA-Tag (C29F4) monoclonal antibody	Cell Signaling (3724)	WB (1:1000)	http://www.cst-c.com.cn/products/3724.html
FLAG(M2)monoclonal antibody	Sigma	WB (1:3000)	http://www.sigmaaldrich.com/catalog/product/sigma/f3165?lang=zh&region=CN
	(F3165)
p-ERK1/2	Cell Signaling (9101)	WB (1:1000)	http://www.cellsignal.com/products/primary-antibodies/phospho-p44-42-mapk-erk1-2-thr202-tyr204-antibody/9101
DDB1	Epitomics (3821-1)	WB (1:10000)	http://www.epitomics.com/products/product_info/2283
H3K4me3	Abcam	IF (1:400)	http://www.abcam.com/histone-h3-tri-methyl-k4-antibody-chip-grade-ab8580.html
	(ab8580)	WB (1:1000)
CXXC1 (EPR19199) monoclonal antibody	Abcam (ab198977)	WB (1:500) IF (1:400)	http://www.abcam.com/cgbp-antibody-epr19199-ab198977.html
Histone H3 (D1H2) monoclonal antibody	Cell Signaling (4499)	WB (1:1000)	https://www.cellsignal.cn/products/primary-antibodies/histone-h3-d1h2-xp-rabbit-mab/4499?_=1617271459144&Ntt=Histone%20H3&tahead=true
BTG4 (EPRZJU-21) monoclonal antibody	Abcam (ab206914)	WB (1:1000)	https://www.abcam.cn/btg4-antibody-eprzju-21-ab206914.html#lb
Goat anti-Rabbit IgG (H+L) Cross-Adsorbed Secondary Antibody, Cyanine3	Thermo (A10520)	IF (1:1000)	https://www.thermofisher.cn/cn/zh/antibody/product/Goat-anti-Rabbit-IgG-H-L-Cross-Adsorbed-Secondary-Antibody-Polyclonal/A10520
Goat anti-Rabbit IgG (H+L) Secondary Antibody, DyLight™ 488	Thermo (35552)	IF (1:1000)	https://www.thermofisher.cn/cn/zh/antibody/product/Goat-anti-Rabbit-IgG-H-L-Secondary-Antibody-Polyclonal/35552

## Sheet: Supplementary Data 4
Supplementary Data 4: Primer Sequences
Primer name	Sequences (5’-3’)	Application
Cnot6l-F	5’-CAGCTGTAGTGGAAAGAATGGAAG-3’	Real-time PCR (164bp)
Cnot6l-R	5’-CAAGCACGTTCATATGAGTCTTGG-3’
Mif-F	5’-GCCAGAGGGGTTTCTGTCG-3’	Real-time PCR (118bp)
Mif-R	5’-GTTCGTGCCGCTAAAAGTCA-3’
Birc5-F	5’-GAGGCTGGCTTCATCCACTG-3’	Real-time PCR (250bp)
Birc5-R	5’-CTTTTTGCTTGTTGTTGGTCTCC-3’
Cnot7-F	5’-GGTGGATTACAGGAAGTTGCTG-3’	Real-time PCR (183bp)
Cnot7-R	5’-GGATGAGCCAGAACCAAGG-3’
Gapdh-F	5’-ACACTGAGGACCAGGTTGTCTC-3’	Real-time PCR (181bp)
Gapdh-R	5’-TACTCCTTGGAGGCCATGTAG-3’
Zp2-F	5’-GCAGCTGGAGCTCTTGTTCT-3’	Real-time PCR (161bp)
Zp2-R	5’-TCCATTGTCCAAAGTCCACA-3’
Tceb1-F	5’-ATCTTCTGATGGCCATGAATTT-3’	Real-time PCR (176bp)
Tceb1-R	5’-CCTTGTAGGTAAAATACATGCACAC-3’
Btg4-F	5’-TGAAAAAGCATGAGAAACTGAGTAC-3’	Real-time PCR (316bp)
Btg4-R	5’-CCCATCTACCTTTAAAAGAAGCAA-3’

## Sheet: Supplementary Data 5
Supplementary Data 5: Quality control of human RNA-seq results.
Sample		Mapping efficiency	Total reads	ERCC mapping efficiency	Uniquely mapping efficiency
<30-GV	1	0.883	20643413	0.8	83.8
	2	0.85	22892941	0.5	80.1
	3	0.836	20993219	0.2	78.7
<30-MII	1	0.826	23115184	2.9	75
	2	0.835	23037935	0.8	76.4
	3	0.79	19653606	0.3	71.6
30-35-GV	1	0.864	23982133	1.1	82
	2	0.86	25175892	0.3	81.6
	3	0.865	22152085	0.1	81.6
30-35-MII	1	0.853	17385737	1.8	80
	2	0.852	21010530	1	78.2
36-39-GV	1	0.88	25325793	0.6	83.6
	2	0.826	22825313	0.5	77.8
	3	0.861	26233264	0.2	80.6
36-39-MII	1	0.853	22478807	1.2	78.8
	2	0.788	20158229	0.6	73.9
	3	0.849	22953091	0.5	78.7
>=40-GV	1	0.878	22607041	0.7	83.1
	2	0.805	21579587	0.4	76.1
	3	0.761	24306228	0.1	71.2
>=40-MII	1	0.827	24866298	3.6	75.5
	2	0.787	22205909	1.1	68.5

## Sheet: Supplementary Data 6
Supplementary Data 6: Quality control of mouse RNA-seq results.
		Total records	Map rate (ERCC)	Map rate (genome)	Unique map rate (genome)
WT	y-GV-3	20432538	0.0001	0.625	0.5593
	y-GV-2	18057100	0.0001	0.6261	0.5571
	y-GV-1	16908706	0.0001	0.5545	0.4925
	o-MII-2	20776010	0.0002	0.6783	0.6452
	o-MII-1	21123392	0.0002	0.6725	0.638
	o-MII-3	25218358	0.0002	0.6761	0.6402
	o-no PB-1	17536890	0.0002	0.6434	0.5992
	o-no PB-2	24316270	0.0002	0.6719	0.6278
	o-GV-1	18307724	0.0001	0.6546	0.59
	o-GV-3	17883856	0.0001	0.6156	0.5523
	o-GV-2	19946464	0.0001	0.6252	0.5606
	y-MII-3	22079390	0.0003	0.6649	0.6259
	y-MII-2	19661388	0.0002	0.6722	0.6348
	y-MII-1	20057708	0.0003	0.646	0.611
Cxxc1-/-	GV-1	16485304	0.0001	0.6021	0.5376
	GV-2	14046906	0.0001	0.5961	0.5302
	GV-3	17434566	0.0001	0.6185	0.5556
	MII-1	21292700	0.0003	0.5933	0.5594
	MII-2	15531976	0.0003	0.5632	0.5295
	MII-3	20186304	0.0003	0.661	0.6202
